# Supplementary material for: Assessment of Extracellular Particles Directly in Diluted Plasma and Blood by Interferometric Light Microscopy. A Study of 613 Human and 163 Canine Samples
Source: Cells. 2024 Dec 12;13(24):2054. doi: 10.3390/cells13242054 (PMC11674815; doi:10.3390/cells13242054)
Supplement: Supplementary file 1 [file cells-13-02054-s001.zip]

Archive with 1 entries (1 files):
- cells-3263040-supplementary.pdf
